# Supplementary material for: Individual Genomic Loci, Transcript Level and Serum Profile of Immune, Antioxidant and Hormonal Markers Associated with Sheep Arthritis
Source: Vet Sci. 2025 Feb 3;12(2):122. doi: 10.3390/vetsci12020122 (PMC11861797; doi:10.3390/vetsci12020122)
Supplement: Supplementary file 1 [file vetsci-12-00122-s001.zip]

Archive with 1 entries (1 files):
- vetsci-3422464-supplementary.pdf
